# Supplementary material for: Depicting People in Visual Cues Affects Alcohol Cue Reactivity in Male Alcohol-Dependent Patients
Source: Brain Sci. 2022 Feb 24;12(3):307. doi: 10.3390/brainsci12030307 (PMC8946691; doi:10.3390/brainsci12030307)
Supplement: Supplementary file 1 [file brainsci-12-00307-s001.zip]

Archive with 1 entries (1 files):
- brainsci-1495457-supplementary.pdf
